# Supplementary material for: Kinship and Social Behavior of Lowland Tapirs (Tapirus terrestris) in a Central Amazon Landscape
Source: PLoS One. 2014 Mar 26;9(3):e92507. doi: 10.1371/journal.pone.0092507 (PMC3966805; doi:10.1371/journal.pone.0092507)
Supplement: Table S1 — Information used in the classification of relationships. Note: individuals in the pair (Ind1, Ind2); mean number of loci for which at least one allele was shared between a pair (Mean share); mean number of alleles shared between individuals in a pair (Allele count); relatedness index (r) of Lynch and Ritland (r LR99) and Queller and Goodnight (r QG89); 95% confidence interval for each pairwise r of Lynch and Ritland (CI_LR99) and Queller and Goodnight (CI_QG89); pedigree hypotheses test with the primary hypotheses being: parent-offspring (PO), full sibs (FS), half sibs (HS), cousins (C) and unrelated (UN); final classification (Conclusion) of a pair as inconclusive (IN) or into a relationship class (FO–First Order Relatives, HS–Half Sibs or U–Unrelated); geographic distance between the individuals in meters (Distance); and additional information used to assist the classification (Additional information). In the pedigree hypotheses test the tests with “*” were significant at the 0.05 level, “**” at 0,01 level and “***” at the 0.001 level. The values of distance with “†” symbol means that the individuals were located in opposite margins of the reservoir. The probabilities mentioned in the additional information were based on the errors measured from the results of the simulation. (XLS) [file pone.0092507.s001.xls]

## Sheet: Plan2
				Relatedness index		Confidence intervals		Pedigree hypotheses tests
Ind1	Ind2	Mean share	Allele count	rQG89	rLR99	CI_LR99	CI_QG89	PO	FS	HS	C	UN	Conclusion	Distance (m)	Additional information
337	303	1	10	0.8037	0.8784	FO	FO		*		*		FO	1008	The probability to find a HS or UN relationship classified as FS or PO in the pedigree hypotheses test is 0.1
614	159	1	12	0.7427	0.719	HS-FO1	HS-FO2		*		*		FO	7952†
125	129	0.8	10	0.7365	0.7445	HS-FO1	HS-FO1		*		*		FO	112
27	ni2	1	8	0.4005	0.528	HS-FO1	HS-FO2	*		*	***		FO	-
528	103	1	10	0.5816	0.5213	HS-FO2	HS-FO2				*		FO	11648†	The probability to find a HS relationship with a r value above 0.5 is 0.13
712	27	0.8	11	0.5393	0.3081		HS-FO2				*		FO	13552†	Just 13% of the pairs that share ≥7 alleles at ≥0.8 of the loci are HS
733	59	1	8	0.4681	0.6177	HS-FO1	HS-FO2				**		FO	29904
712	303	1	9	0.4521	0.4836	HS-FO1	HS-FO2						FO	8288
733	2703	1	7	0.3345	0.4084			*			*		FO	12432†	The probability to classify a UN and a HS pair being as PO is 0 and 0.09 in the pedigree hypotheses test, respectively. Also, just 13% of the pairs that share ≥7 alleles at ≥0.8 of the loci are HS
458	103	1	7	0.3008	0.1264		HS-FO2						FO	9408†	We do not have the resuls of the simulation for CI_QG89. Therefore we consider the errors similar to the ones calculated for CI_LR99: the probability to classify a UN and HS in the interval HS-FO2 is 0 and 0.2, respectively. Also, 13% of the pairs that share ≥7 alleles at ≥0.8 of the loci are HS
712	103	1	10	0.5158	0.4345								HS	15008	Just 13% of the pairs that share ≥7 alleles at ≥0.8 of the loci are true HS. But there are few evidences that the pairs are FO
337	528	0.8	9	0.4271	0.1953								HS	11648†
337	614	1	9	0.4174	0.2891								HS	12656†
614	129	0.8	9	0.3904	0.1483								HS	9632†
712	458	0.8	8	0.3537	0.1523								HS	14560†
337	576	0.8	8	0.3496	0.1342								HS	10864†
735	173	0.8	7	0.318	0.3866						*		HS	9408
528	576	0.8	8	0.3116	0.0904								HS	1120
686	129	0.8	6	0.296	0.1368		HS-FO2						HS	15232	We do not have the resuls of the simulation for CI_QG89. Therefore we consider the errors similar to the ones calculated for CI_LR99: the probability to classify a UN in the interval HS-FO2 is 0 and there are few evidences that they are FO
735	303	1	7	0.2813	0.3149	HS-FO2							HS	10416	The probability to classify a UN in the interval HS-FO2 is 0 and there are few evidences that they are FO
173	196	0.6	5	0.0492	0.4615						*		IN		Among the pairs classified as C in the pedigree hypotheses test, just 3% are UN, but the r values are very different. So we decided not to classify this pair
735	686	0.8	6	0.3803	0.2862								IN
337	686	0.8	6	0.34	0.3167								IN
733	89	0.8	6	0.2926	0.1252								IN
576	159	0.8	8	0.2915	0.1743								IN
103	159	1	8	0.282	0.1893								IN
196	159	0.8	8	0.2795	0.1294								IN
125	59	0.6	6	0.2687	0.3075								IN
337	159	0.8	8	0.262	0.0581								IN
129	159	0.6	8	0.2603	0.0527								IN
528	614	0.8	8	0.2481	0.0635								IN
303	103	0.8	7	0.243	0.1333								IN
733	458	0.8	6	0.2394	0.0931								IN
303	27	0.8	7	0.2381	0.1343								IN
585	712	0.6	7	0.2259	0.084								IN
576	196	0.6	7	0.221	0.0238								IN
735	129	0.8	7	0.2182	0.0836								IN
337	735	1	7	0.2112	0.2428								IN
576	103	1	7	0.2112	0.1352								IN
27	103	0.6	7	0.2078	0.0293								IN
303	686	0.8	5	0.2048	0.2583								IN
528	303	0.8	7	0.1947	0.0631								IN
125	686	0.6	5	0.1912	0.1902								IN
735	614	0.8	7	0.1822	0.1199								IN
528	196	0.6	7	0.1798	-0.0196								IN
303	614	1	7	0.1794	0.1513								IN
585	303	1	6	0.1757	0.127								IN
337	103	0.8	7	0.1745	0.068								IN
735	ni2	0.8	6	0.1711	0.0072								IN
337	129	0.8	7	0.1672	0.026								IN
458	27	0.8	6	0.1578	0.002								IN
614	103	0.8	7	0.1495	0.0884								IN
458	576	1	6	0.14	0.0175								IN
576	59	0.8	6	0.1331	0.1385								IN
173	89	0.6	5	0.133	-0.0243								IN
337	712	0.8	7	0.1329	0.209								IN
576	2703	0.6	6	0.1324	0.3003								IN
614	686	0.6	5	0.1244	-0.0026								IN
59	129	0.6	6	0.1237	0.0465								IN
528	159	0.6	7	0.1126	-0.1141								IN
712	159	0.8	7	0.1091	0.1456								IN
59	89	0.6	5	0.1085	0.0704								IN
528	458	0.8	6	0.0971	-0.0124								IN
614	ni2	0.8	6	0.0852	-0.0465								IN
528	27	0.6	6	0.078	-0.0215								IN
59	2703	0.6	5	0.0733	0.2002								IN
159	ni2	0.8	6	0.0724	-0.0385								IN
303	576	0.8	6	0.0702	-0.0134								IN
458	159	0.8	6	0.0681	-0.0423								IN
585	27	0.6	5	0.0643	-0.0565								IN
458	2703	0.8	5	0.0604	0.0183								IN
337	196	0.4	6	0.0567	-0.2059								IN
733	ni2	0.8	5	0.0546	-0.0646								IN
614	196	0.6	6	0.0497	-0.0338								IN
585	196	0.4	5	0.0466	-0.0019								IN
458	ni2	0.6	5	0.0431	-0.0428								IN
712	576	0.8	6	0.0424	0.0307								IN
585	735	0.8	5	0.0423	0.0269								IN
528	129	0.4	6	0.0383	-0.0672								IN
125	173	0.4	4	0.0375	0.0454								IN
196	2703	0.6	5	0.0363	-0.0468								IN
125	2703	0.4	4	0.033	0.1172								IN
576	614	0.6	6	0.0207	-0.0794								IN
712	528	0.4	6	0.0203	-0.0557								IN
585	576	0.8	5	0.0169	0.0976								IN
712	89	0.6	5	0.0162	-0.0091								IN
458	196	0.6	5	0.0119	-0.0839								IN
712	173	0.4	5	0.0073	-0.0729								IN
303	159	0.8	6	0.0004	-0.0997								IN
733	129	0.6	5	-0.0098	-0.0694								IN
614	89	0.6	5	-0.0108	0.0065								IN
125	733	0.6	4	-0.0115	-0.0401								IN
129	ni2	0.6	5	-0.0148	-0.0773								IN
733	576	0.8	5	-0.0209	0.1059								IN
585	173	0.6	4	-0.0215	-0.0406								IN
585	337	0.8	5	-0.0236	0.008								IN
159	89	0.8	5	-0.0243	-0.0053								IN
173	2703	0.6	4	-0.0251	-0.0367								IN
585	59	0.6	4	-0.027	0.1099								IN
196	129	0.4	5	-0.0278	-0.1159								IN
712	ni2	0.6	5	-0.0301	-0.0716								IN
59	159	0.6	5	-0.0345	-0.1055								IN
125	735	0.6	4	-0.037	-0.0643								IN
173	27	0.2	4	-0.0372	-0.1146								IN
337	27	0.6	5	-0.0407	-0.0612								IN
125	196	0.4	4	-0.0414	-0.0347								IN
103	ni2	0.6	5	-0.0435	-0.1241								IN
528	ni2	0.6	5	-0.0487	-0.1293								IN
303	458	0.8	5	-0.0506	-0.1295								IN
196	103	0.6	5	-0.0514	-0.129								IN
733	173	0.6	4	-0.0624	-0.1493								IN
89	ni2	0.8	4	-0.0675	-0.0672	U							IN
173	ni2	0.6	4	-0.068	-0.1032								IN
59	ni2	0.6	4	-0.0686	-0.0851								IN
576	129	0.4	5	-0.0686	-0.1714								IN
458	89	0.6	4	-0.0732	-0.0434								IN
735	528	0.6	5	-0.0735	-0.0942								IN
733	159	0.8	5	-0.0765	-0.1416	U							IN
125	614	0.4	4	-0.0807	-0.222								IN
337	458	0.8	5	-0.0846	-0.1553								IN
303	129	0.8	5	-0.0883	-0.0969								IN
735	2703	0.6	4	-0.09	-0.1235								IN
125	528	0.4	4	-0.0932	-0.0483								IN
735	89	0.6	4	-0.0941	-0.0944								IN
125	159	0.4	4	-0.0961	-0.2346								IN
735	27	0.4	4	-0.0967	-0.1094								IN
686	2703	0.4	3	-0.1	-0.0117								IN
125	89	0.4	3	-0.1	-0.0601								IN
129	89	0.6	4	-0.1014	-0.0426								IN
125	585	0.4	3	-0.1034	0.1271								IN
528	686	0.6	4	-0.1092	-0.1375								IN
686	59	0.4	3	-0.1119	-0.051								IN
173	686	0.4	3	-0.1186	0.204								IN
733	196	0.6	4	-0.1192	0.0222								IN
686	89	0.4	3	-0.1224	-0.0684								IN
585	686	0.6	3	-0.1234	0.0723								IN
528	2703	0.6	4	-0.1236	-0.0898								IN
585	528	0.6	4	-0.1318	0.0893								IN
173	103	0.6	4	-0.1348	-0.0989								IN
614	2703	0.4	4	-0.1384	-0.2053								IN
735	196	0.6	4	-0.1406	0.0223								IN
712	196	0.2	4	-0.1429	-0.1713								IN
103	89	0.8	4	-0.1446	-0.0952								IN
173	614	0.6	4	-0.1452	-0.0105								IN
89	2703	0.4	3	-0.1472	-0.1053								IN
27	89	0.4	3	-0.1485	-0.1091								IN
303	173	0.6	4	-0.1497	-0.1604								IN
159	2703	0.4	4	-0.1503	-0.2118								IN
733	712	0.4	4	-0.1538	-0.1242								IN
733	735	0.6	4	-0.154	-0.2085								IN
337	2703	0.6	4	-0.1559	-0.2209								IN
585	89	0.6	3	-0.1598	0.0495								IN
303	89	0.8	4	-0.164	-0.1033								IN
196	59	0.4	3	-0.177	-0.0495								IN
733	27	0.4	3	-0.194	-0.1683								IN
576	ni2	0.6	4	-0.198	-0.2042	U							IN
712	59	0.4	3	-0.2003	-0.1509								IN
ni2	2703	0.4	3	-0.2033	-0.1446								IN
303	196	0.4	4	-0.2034	-0.3541	U							IN
125	576	0.4	3	-0.2055	-0.2272								IN
129	2703	0.4	3	-0.2058	-0.1674	U							IN
458	59	0.4	3	-0.2069	-0.1232								IN
735	576	0.6	4	-0.2084	-0.192								IN
735	59	0.6	3	-0.2101	-0.2231	U							IN
733	103	0.6	4	-0.2102	-0.132								IN
686	196	0.4	3	-0.2126	0.0695								IN
125	ni2	0.4	3	-0.2126	-0.2127								IN
712	614	0.4	4	-0.2127	-0.1913								IN
733	614	0.6	4	-0.2134	-0.2716	U							IN
103	129	0.6	4	-0.2173	-0.1866								IN
125	103	0.4	3	-0.218	-0.1227								IN
173	129	0.4	3	-0.2199	-0.1355								IN
585	129	0.4	3	-0.2232	-0.0783								IN
458	614	0.4	4	-0.2252	-0.2068								IN
458	173	0.4	3	-0.2261	-0.148								IN
585	458	0.4	3	-0.2303	-0.172	U							IN
576	27	0.4	3	-0.2319	-0.2398								IN
125	337	0.4	3	-0.2394	-0.2862								IN
735	159	0.6	4	-0.2422	-0.2793	U							IN
733	686	0.6	3	-0.2429	-0.2343	U							IN
614	27	0.4	3	-0.2441	-0.2249								IN
614	59	0.4	3	-0.2513	-0.3189	U	U						U	9408
173	59	0.4	2	-0.2519	-0.2175	U							IN
59	103	0.4	3	-0.2528	-0.259								IN
303	ni2	0.6	4	-0.253	-0.2667	U							IN
103	2703	0.6	3	-0.2539	-0.1659								IN
27	159	0.4	3	-0.2559	-0.2526								IN
585	2703	0.4	2	-0.2562	-0.1277		U						IN
337	ni2	0.6	4	-0.2587	-0.2819	U							IN
196	ni2	0.4	3	-0.2652	-0.1842	U							IN
576	686	0.4	3	-0.2692	-0.2526								IN
27	196	0.2	2	-0.2745	-0.1929	U							IN
585	103	0.4	3	-0.2807	-0.3253	U							IN
303	2703	0.6	3	-0.2832	-0.305		U						IN
337	59	0.4	3	-0.2832	-0.3752	U	U						U	20608
173	159	0.6	3	-0.2873	-0.1453								IN
735	712	0.4	3	-0.2876	-0.2608		U						IN
585	159	0.4	3	-0.2911	-0.1821								IN
686	ni2	0.6	3	-0.2941	-0.2203	U							IN
712	2703	0.4	2	-0.3012	-0.2383	U	U						U	10640
27	2703	0.2	1	-0.325	-0.2017	U	U						U	9296
735	458	0.4	3	-0.3328	-0.2089	U							IN
686	27	0.2	2	-0.3333	-0.1952								IN
686	159	0.4	3	-0.3401	-0.4107	U	U						U	15904
733	528	0.4	3	-0.3415	-0.2636								IN
528	59	0.2	2	-0.3473	-0.3521	U	U					*	U	12544
337	89	0.6	3	-0.3497	-0.1902	U	U						U	7952
733	585	0.4	2	-0.3707	-0.2603		U						IN
585	ni2	0.4	2	-0.3779	-0.2229	U	U						U	-
735	103	0.4	3	-0.3788	-0.339	U	U						U	17584
528	173	0.4	2	-0.3793	-0.2272		U						IN
173	576	0.4	2	-0.3999	-0.2166		U						IN
27	129	0.2	1	-0.4022	-0.2082	U	U					*	U	17248
585	614	0.2	2	-0.4037	-0.2405								IN
125	303	0.4	2	-0.408	-0.4057		U						IN
27	59	0	0	-0.4187	-0.267	U	U					*	U	23296
528	89	0.4	2	-0.4203	-0.0366		U						IN
303	59	0.4	2	-0.4244	-0.4738	U	U						U	19712
733	337	0.4	3	-0.4297	-0.4266	U	U						U	9408
733	303	0.4	3	-0.4515	-0.4079	U	U						U	10304
458	129	0.2	2	-0.456	-0.2094	U	U					*	U	8960
337	173	0.4	2	-0.4574	-0.3588	U	U						U	1792
196	89	0.2	1	-0.4707	-0.2484	U	U					*	U	2464
712	686	0.2	1	-0.4815	-0.358	U	U						U	448
712	129	0.2	1	-0.4879	-0.3521	U	U					*	U	15120
125	712	0	0	-0.5013	-0.4559	U	U					*	U	15008
686	103	0.4	2	-0.5024	-0.394	U	U						U	15232
125	27	0	0	-0.5172	-0.3796	U	U					*	U	17248
458	686	0.4	2	-0.5349	-0.2338	U	U						U	14336
125	458	0.2	1	-0.5469	-0.3042	U	U						U	8960
576	89	0.2	1	-0.6105	-0.3631	U	U					*	U	10080
